# Supplementary material for: Extracellular vesicle release in an experimental ventilator-induced lung injury porcine model
Source: PLoS One. 2025 Apr 9;20(4):e0320144. doi: 10.1371/journal.pone.0320144 (PMC11981186; doi:10.1371/journal.pone.0320144)
Supplement: S1 File — All raw data are included in this Excel file. (XLSX) [file pone.0320144.s001.xlsx]

## Sheet: Cells
Case	Group	Timepoint	Recovery rate	Cells/mlxE4	Macrophages /mlxE4	Neutrophils /mlxE4	Lymphocytes /mlxE4	Eosinophils /mlxE4
1	HTV	Baseline	0.833333	58.3	53.29	0.93	4.08	0
1	HTV	1 h	0.666667	6.7	5.65	0.51	0.52	0.01
1	HTV	2 h	0.611111	13.1	4.43	8.41	0.26	0.03
1	HTV	4 h	0.644444	27.9	8.87	18.64	0.39	0
1	HTV	6 h	0.644444	38.1	4.8	32.31	0.99	0
2	HTV	Baseline	0.811111	35.6	34.6	0.21	0.64	0.14
2	HTV	1 h	0.655556	8.8	8.59	0.12	0.05	0.04
2	HTV	2 h	0.711111	17.2	8.36	8.19	0.52	0.14
3	HTV	Baseline	0.311111	30.3	25.69	3.88	0.73	0
3	HTV	1 h	0.666667	8.3	3.15	4.93	0.22	0
3	HTV	2 h	0.755556	17.8	11.85	5.84	0.11	0
3	HTV	4 h	0.7	14.3
4	LTV	Baseline	0.733333	51.5	47.79	2.16	1.55	0
4	LTV	1 h	0.588889	6.6	5.28	1.12	0.2	0
4	LTV	2 h	0.4	12.5	11.53	0.6	0.38	0
4	LTV	4 h	0.422222	36	30.74	4.9	0.36	0
4	LTV	6 h	0.388889	4.6	2.41	2.02	0.17	0
5	HTV	Baseline	0.777778	51.4	46.16	1.34	3.91	0
5	HTV	1 h	0.733333	13.3	12.05	0.69	0.56	0
5	HTV	2 h	0.611111	19.1	9.86	8.1	1.15	0
5	HTV	4 h	0.755556	7.5	6.05	0.9	0.56	0
5	HTV	6 h	0.755556	14.1	11.22	2.09	0.76	0.03
6	HTV	Baseline	0.777778	35.7	31.06	1.36	3.14	0.14
6	HTV	1 h	0.7	6.9	4.08	2.68	0.11	0.03
6	HTV	2 h	0.311111	17.5	2.49	14.04	0.46	0.53
6	HTV	4 h	0.555556	30	4.68	24.54	0.42	0.36
6	HTV	6 h	0.555556	24.4	5.95	17.96	0.39	0.1
7	HTV	Baseline	0.8	27.5	26.35	0.39	0.77	0
7	HTV	1 h	0.555556	4.4	2.31	1.94	0.14	0
7	HTV	2 h	0.644444	18.1	12.02	4.6	1.45	0.04
7	HTV	4 h	0.466667	25	4.25	19.6	0.85	0.3
7	HTV	6 h	0.533333	29.2	4.67	23.94	0.53	0.06
8	LTV	Baseline	0.844444	30.3	28.66	0.55	1.09	0
8	LTV	1 h	0.866667	8.5	6.49	1.19	0.7	0.12
8	LTV	2 h	0.755556	8.8	5.63	2.25	0.79	0.12
8	LTV	4 h	0.844444	8.7	6	1.88	0.82	0
8	LTV	6 h	0.733333	7	3.78	2.67	0.45	0.1
9	LTV	Baseline	0.366667	14.5	10.5	2	1.39	0.03
9	LTV	1 h	0.511111	3.5	1.93	1.51	0.06	0.01
9	LTV	2 h	0.811111	6.8	3.73	2.68	0.39	0
9	LTV	4 h	0.777778	7.4
9	LTV	6 h	0.788889	10.6	7.4	2.08	1.1	0.02
10	LTV	Baseline	0.546667	53.3	47.97	1.71	3.62	0
10	LTV	1 h	0.9	33	27.92	0.86	4.22	0
10	LTV	2 h	0.866667	49.6	43.05	1.98	4.56	0
10	LTV	4 h	0.82	20.5	18.2	0.57	1.72	0
10	LTV	6 h	0.78	51.3	44.22	2.87	4.21	0
11	HTV	Baseline	0.8	5.6	5.04	0.16	0.4	0
11	HTV	1 h	0.78	17.6	14.82	0.95	1.83	0
11	HTV	2 h	0.746667	28.8	21.83	4.67	2.3	0
11	HTV	4 h	0.766667	39.8	6.85	29.45	3.5	0
11	HTV	6 h	0.453333	47.2	5.29	36.91	5	0
12	HTV	Baseline	0.9	47	39.01	2.07	5.92	0
12	HTV	1 h	0.666667	3.6	1.94	1.31	0.34	0.01
12	HTV	2 h	0.746667	45	3.6	38.97	2.16	0.27
12	HTV	4 h	0.8	48.3	4.73	40.67	2.7	0.19
13	LTV	Baseline	0.84	40.4	37.09	0.48	2.83	0
13	LTV	1 h	0.78	12.2	9.66	0.59	1.95	0
13	LTV	2 h	0.753333	18.7	15.86	0.67	2.17	0
13	LTV	4 h	0.713333	13.7	9.84	1.45	2.41	0
13	LTV	6 h	0.8	14.4	9.96	2.68	1.76	0
14	LTV	Baseline	0.866667	54	45.04	1.3	7.67	0
14	LTV	1 h	0.88	12.7	10.52	0.18	2.01	0
14	LTV	2 h	0.826667	27	22.95	0.86	3.19	0
14	LTV	4 h	0.8	29	22.97	3.89	2.15	0
14	LTV	6 h	0.78	10.4	7.76	0.46	2.18	0
15	HTV	Baseline	0.88	87	78.47	1.22	7.31	0
15	HTV	1 h	0.826667	12	9.36	0.62	2.02	0
15	HTV	2 h	0.693333	26	20.07	2.39	3.54	0
15	HTV	4 h	0.573333	10.5	3.47	6.07	0.97	0
15	HTV	6 h	0.706667	30.6	5.2	17.26	8.14	0

## Sheet: EVs x10E6 per L
Case	Group	Timepoint	LACTADHERIN BAL	CD61 BAL	CD62 P/E BAL	CD45 BAL	CD14 BAL	SYTO13 BAL	SYTO13+HMGB1 BAL	LACTADHERIN PLA	CD61 PLA	CD62 P/E PLA	CD45 PLA	CD14 PLA	SYTO13 PLA	SYTO13+HMGB1 PLA
1	HTV	Baseline	1666	181	64	61	10	785	429	1285	99	55	201	12	401	461
1	HTV	1 h	4230	82	80	153	23	1011	490	1597	90	54	65	12	363	337
1	HTV	2 h	1581	165	70	195	34	1135	507	249	75	111	74	9	462	428
1	HTV	4 h	1723	174	66	144	15	866	547	2233	145	88	66	4	394	379
1	HTV	6 h	1560	170	67	147	17	978	438	1999	180	68	195	11	421	315
2	HTV	Baseline	1539	167	44	111	16	686	430	2071	84	69	95	6	407	408
2	HTV	1 h	1668	162	81	167	37	807	442	1975	178	85	138	12	369	319
2	HTV	2 h	1428	37	40	140	28	573	429	1929	319	79	133	12	648	371
3	HTV	Baseline	1682	166	71	251	24	424	309	2151	45	46	112	17	399	389
3	HTV	1 h	1583	163	49	133	21	947	419	1964	121	61	112	7	491	403
3	HTV	2 h	1397	155	44	157	27	1072	494	2215	106	60	96	9	452	376
3	HTV	4 h	1718	137	75	144	20	1072	524	2092	136	79	87	9	393	371
4	LTV	Baseline	1320	183	63	143	25	935	487	1813	116	51	90	5	385	320
4	LTV	1 h	2364	211	102	293	36	901	445	1937	69	51	74	7	424	353
4	LTV	2 h	2356	178	66	207	26	806	417	2004	91	88	79	6	400	344
4	LTV	4 h	1957	181	104	240	20	861	500	1985	87	60	82	11	503	378
4	LTV	6 h	1320	165	68	175	29	704	415	1760	165	84	107	7	394	433
5	HTV	Baseline	1154	182	75	213	17	773	408	2186	207	80	76	8	340	367
5	HTV	2 h	1706	175	78	178	35	887	476	1704	83	71	64	5	351	334
5	HTV	4 h	1735	155	53	228	23	663	416	1362	48	81	67	7	334	331
5	HTV	6 h	2379	175	70	257	25	866	485	1799	82	67	71	6	408	356
6	HTV	Baseline	1433	178	54	161	22	726	467	1933	60	66	77	11	331	372
6	HTV	1 h	2176	149	75	213	28	918	440	1905	108	77	82	8	409	316
6	HTV	2 h	1907	171	64	179	18	825	429	1617	79	77	81	5	415	353
6	HTV	4 h	1385	198	37	117	26	881	533	3668	115	111	91	8	401	299
6	HTV	6 h	1792	199	87	172	37	919	419	1923	131	96	108	12	347	310
7	HTV	Baseline	1834	75	64	309	24	734	436	1588	69	80	110	14	247	293
7	HTV	1 h	1761	163	66	225	22	761	439	1906	128	76	89	14	362	287
7	HTV	2 h	1855	186	88	296	27	756	468	1936	123	85	120	9	422	333
7	HTV	4 h	1424	162	54	165	27	938	445	2703	137	87	93	7	392	333
7	HTV	6 h	1382	167	44	141	38	1052	478	2233	99	91	98	16	413	349
8	LTV	Baseline	1735	219	97	298	5	876	534	2085	162	106	112	11	457	337
8	LTV	1 h	2817	166	84	320	23	744	412	2500	147	89	134	8	457	347
8	LTV	2 h	3421	220	82	265	21	718	471	2087	119	92	116	11	496	360
8	LTV	4 h	1537	139	52	209	32	611	227	2586	215	142	190	10	504	354
8	LTV	6 h	2005	154	66	211	38	825	406	2327	168	88	118	9	434	341
9	LTV	Baseline	1374	164	60	191	41	769	503	2073	119	68	136	10	406	300
9	LTV	1 h	3038	165	68	145	32	619	438	1932	75	61	73	13	491	370
9	LTV	2 h	2762	190	67	165	37	760	373	2985	198	139	158	15	395	317
9	LTV	4 h	1697	164	79	189	23	670	430	2543	126	34	130	19	401	345
9	LTV	6 h	1973	196	69	225	46	869	401	1854	162	96	115	11	380	346
10	LTV	Baseline	1414	140	49	199	47	819	473	1630	149	81	91	6	467	315
10	LTV	1 h	32	160	63	165	34	749	404	1532	80	81	70	14	349	335
10	LTV	2 h	1374	171	65	166	33	704	365	1508	70	64	70	10	395	301
10	LTV	4 h	1483	146	43	134	35	676	417	1802	110	55	65	9	417	314
10	LTV	6 h	1778	176	65	165	41	709	441	2253	234	76	137	11	417	374
11	HTV	Baseline	1897	193	73	168	38	751	380	1876	164	56	130	7	483	353
11	HTV	1 h								1719	119	71	114	11	325	275
11	HTV	2 h	1272	173	79	147	38	867	493	1646	108	79	69	8	384	329
11	HTV	4 h	1247	206	51	156	33	1151	580	1687	87	66	95	7	410	272
11	HTV	6 h	1646	169	62	156	42	1031	475	2035	173	72	116	9	342	299
12	HTV	Baseline	1856	137	59	157	38	704	436	1682	108	54	110	10	444	330
12	HTV	1 h	1170	170	24	136	32	805	395	2388	96	67	74	11	581	357
12	HTV	2 h	1529	166	67	164	28	1306	476	2284	108	73	68	8	621	331
12	HTV	4 h	1416	93	62	139	37	1012	478	1985	98	61	99	9	462	378
13	LTV	Baseline	930	157	39	128	27	587	378	2093	148	65	118	10	327	311
13	LTV	1 h	1319	150	53	132	30	794	406	1954	269	117	125	14	447	347
13	LTV	2 h	1697	145	57	195	47	759	379	2590	298	90	90	9	386	342
13	LTV	4 h	1660	166	66	165	27	804	485	1545	80	53	108	5	344	345
13	LTV	6 h	1619	183	59	12	36	1076	453	2019	125	55	71	17	324	346
14	LTV	Baseline	1947	179	69	164	30	900	498	1837	143	55	51	6	343	301
14	LTV	1 h	2225	185	73	232	32	971	501	2182	168	60	59	7	391	330
14	LTV	2 h	2192	183	77	201	30	948	478	2091	55	64	43	8	354	367
14	LTV	4 h	2230	203	56	170	28	746	454	2140	479	73	39	5	339	440
14	LTV	6 h	1003	195	64	166	33	779	381	2125	301	95	65	11	603	395
15	HTV	Baseline	1392	99	23	163	21	682	382	1738	283	76	79	7	387	302
15	HTV	1 h	2367	180	53	236	30	907	522	2484	390	130	155	15	582	425
15	HTV	2 h	2129	183	55	201	29	967	532	2547	462	143	173	32	621	491
15	HTV	4 h	1313	170	43	171	26	940	484	2973	383	131	185	19	607	388
15	HTV	6 h	1736	129	57	147	26	901	459	1942	107	60	85	9	493	345
